# Supplementary material for: Tatajuba: exploring the distribution of homopolymer tracts
Source: NAR Genom Bioinform. 2022 Feb 2;4(1):lqac003. doi: 10.1093/nargab/lqac003 (PMC8808543; doi:10.1093/nargab/lqac003)
Supplement: lqac003_Supplemental_Files [file lqac003_supplemental_files.zip]

Archive with 2 entries (2 files):
- Table S1-S2 (are interchangeable) - 2103.bordetella_samples.csv
- Table S1-S2 (are interchangeable) - 2103.campylobacter_samples_.csv
