# Supplementary material for: Tatajuba: exploring the distribution of homopolymer tracts
Source: NAR Genom Bioinform. 2022 Feb 2;4(1):lqac003. doi: 10.1093/nargab/lqac003 (PMC8808543; doi:10.1093/nargab/lqac003)
Supplement: lqac003_Supplemental_Files [file lqac003_supplemental_files.zip › Table S1-S2 (are interchangeable) - 2103.campylobacter_samples_.csv]

Sample_name	Run_accession	Bioproject	homopolymer reported in https://doi.org/10.1038/srep38303
11168_H1	ERR516703	PRJEB3175	no
11168_H2	ERR516705	PRJEB3175	no
11168_H3	ERR516706	PRJEB3175	no
11168_R1	ERR516701	PRJEB3175	yes
11168_R2	ERR516702	PRJEB3175	yes
11168_R3	ERR516704	PRJEB3175	yes
17-14	ERR213047	PRJEB3175	yes
17-19	ERR213048	PRJEB3175	yes
17-34	ERR213049	PRJEB3175	yes
17-38	ERR213050	PRJEB3175	yes
17-48	ERR213051	PRJEB3175	yes
17-49	ERR213052	PRJEB3175	yes
19-36	ERR213055	PRJEB3175	yes
22-12	ERR213038	PRJEB3175	yes
38-14	ERR213039	PRJEB3175	yes
43-4	ERR213040	PRJEB3175	yes
50-10	ERR213061	PRJEB3175	yes
50-18	ERR213062	PRJEB3175	yes
50-19	ERR213063	PRJEB3175	yes
50-1	ERR213056	PRJEB3175	yes
51-31	ERR213068	PRJEB3175	yes
51-35	ERR213069	PRJEB3175	yes
51-39	ERR213070	PRJEB3175	yes
51-40	ERR213071	PRJEB3175	yes
51-41	ERR213072	PRJEB3175	yes
51-43	ERR213073	PRJEB3175	yes
53-23	ERR213080	PRJEB3175	yes
54-40	ERR213093	PRJEB3175	yes
54-43	ERR213094	PRJEB3175	yes
5-45	ERR213036	PRJEB3175	yes
55-49	ERR213110	PRJEB3175	yes
57-23	ERR213112	PRJEB3175	no
57-29	ERR213113	PRJEB3175	no
57-32	ERR213114	PRJEB3175	yes
57-33	ERR213115	PRJEB3175	yes
57-34	ERR213116	PRJEB3175	yes
57-36	ERR213117	PRJEB3175	no
57-37	ERR213118	PRJEB3175	no
57-38	ERR213119	PRJEB3175	no
57-39	ERR213120	PRJEB3175	no
57-40	ERR213121	PRJEB3175	no
57-41	ERR213122	PRJEB3175	no
6-1	ERR213030	PRJEB3175	no
62-5	ERR213041	PRJEB3175	yes
81116_H1	ERR467046	PRJEB3175	no
81116_H2	ERR467049	PRJEB3175	no
81116_H3	ERR467051	PRJEB3175	no
81116_R1	ERR467047	PRJEB3175	yes
81116_R2	ERR467048	PRJEB3175	yes
81116_R3	ERR467050	PRJEB3175	yes
81-176_H1	ERR467053	PRJEB3175	no
81-176_H2	ERR467055	PRJEB3175	no
81-176_H3	ERR467057	PRJEB3175	no
81-176_KR	ERR467052	PRJEB3175	yes
81-176_R2	ERR467054	PRJEB3175	yes
81-176_R3	ERR467056	PRJEB3175	yes
C_jejuni_M1cam_R100	ERR1701117	PRJEB16677	no
C_jejuni_M1cam_R101	ERR1701118	PRJEB16677	no
C_jejuni_M1cam_R10	ERR1701027	PRJEB16677	yes
C_jejuni_M1cam_R110	ERR1701127	PRJEB16677	no
C_jejuni_M1cam_R111	ERR1701128	PRJEB16677	no
C_jejuni_M1cam_R1	ERR1701018	PRJEB16677	yes
C_jejuni_M1cam_R21	ERR1701038	PRJEB16677	yes
C_jejuni_M1cam_R2	ERR1701019	PRJEB16677	yes
C_jejuni_M1cam_R30	ERR1701047	PRJEB16677	yes
C_jejuni_M1cam_R3	ERR1701020	PRJEB16677	yes
C_jejuni_M1cam_R40	ERR1701057	PRJEB16677	yes
C_jejuni_M1cam_R4	ERR1701021	PRJEB16677	yes
C_jejuni_M1cam_R50	ERR1701067	PRJEB16677	yes
C_jejuni_M1cam_R51	ERR1701068	PRJEB16677	yes
C_jejuni_M1cam_R5	ERR1701022	PRJEB16677	yes
C_jejuni_M1cam_R60	ERR1701077	PRJEB16677	yes
C_jejuni_M1cam_R6	ERR1701023	PRJEB16677	yes
C_jejuni_M1cam_R70	ERR1701087	PRJEB16677	yes
C_jejuni_M1cam_R7	ERR1701024	PRJEB16677	yes
C_jejuni_M1cam_R82	ERR1701099	PRJEB16677	yes
C_jejuni_M1cam_R88	ERR1701105	PRJEB16677	yes
H1	ERR417424	PRJEB3175	no
H2	ERR417428	PRJEB3175	no
H2_P1_R1	ERR516707	PRJEB3175	yes
H3	ERR417429	PRJEB3175	no
H4	ERR417430	PRJEB3175	no
H5	ERR467059	PRJEB3175	no
H5_P2_H1	ERR516700	PRJEB3175	no
H5_P2_R1	ERR516698	PRJEB3175	yes
H5_P2_R2	ERR516699	PRJEB3175	yes
H5_P4_H1	ERR516697	PRJEB3175	no
H5_P4_R1	ERR516696	PRJEB3175	yes
H6	ERR467061	PRJEB3175	no
H7	ERR467062	PRJEB3175	no
R1	ERR417423	PRJEB3175	yes
R2	ERR417425	PRJEB3175	yes
R3	ERR417426	PRJEB3175	yes
R4	ERR417427	PRJEB3175	yes
R5	ERR467058	PRJEB3175	yes
R6	ERR467060	PRJEB3175	yes
R7	ERR467063	PRJEB3175	yes
WT	ERR213027	PRJEB3175	no
Δ0159 H	ERR213028	PRJEB3175	yes
Δ0159 R	ERR213029	PRJEB3175	yes
